# Supplementary material for: Application of Liquid Chromatography–Mass Spectrometry-Based Untargeted Metabolomics to Reveal Metabolites Related to Antioxidant Activity in Buckwheat Honey
Source: Molecules. 2025 May 17;30(10):2198. doi: 10.3390/molecules30102198 (PMC12114437; doi:10.3390/molecules30102198)
Supplement: Supplementary file 1 [file molecules-30-02198-s001.zip]

Archive with 1 entries (1 files):
- molecules-3642572-supplementary.pdf
